# Supplementary material for: QuPath Algorithm Accurately Identifies MLH1-Deficient Inflammatory Bowel Disease-Associated Colorectal Cancers in a Tissue Microarray
Source: Diagnostics (Basel). 2023 May 28;13(11):1890. doi: 10.3390/diagnostics13111890 (PMC10253133; doi:10.3390/diagnostics13111890)
Supplement: Supplementary file 1 [file diagnostics-13-01890-s001.zip]

Archive with 1 entries (1 files):
- diagnostics-2382482-supplementary.pdf
